# Supplementary material for: Development of a new model for estimating maternal mortality ratio at national and sub-national levels and its application for describing sub-national variations of maternal death in Ethiopia
Source: PLoS One. 2018 Aug 6;13(8):e0201990. doi: 10.1371/journal.pone.0201990 (PMC6078313; doi:10.1371/journal.pone.0201990)
Supplement: S1 Appendix — (XLSX) [file pone.0201990.s001.xlsx]

## Sheet: Data
ID	No_country	Country	WHO_Region	Year	Year_Intiger	CPR_modern	HID	CS	CS_trimmed	PNC	Thin	HIV_final	GDP_PPP_const	ANC_4	Ht_145	Anemia_WRA	Animia_preg	MMRo	MeanPredicted_1	CIMeanPredictedLower	CIMeanPredictedUpper	NResidua
1	1	1	2	2015.	26	19.8	48.1	2.7	2.7	39.8	15.7	0.01	1799	17.8	#NULL!	34.4	40.2	1162	361.315	320.408	407.445	2.48127
2	1	2	6	2008-09	19	10.6	96.7	18.7	15	83.2	3.2	0.01	8225	66.8	0.7	19	11.9	30	165.473	124.795	219.411	-0.885978
3	1	3	1	2015-16	26	13	45.6	3.7	3.7	23.3	11	2.6	6117	61.4	#NULL!	47.4	55.5	239	455.417	413.538	501.536	-1.38464
4	1	4	6	2000.	11	22.3	91.3	6.6	6.6	70	3.5	0.11	2617	64.7	1.1	12.4	12	40	193.367	155.348	240.689	-1.01275
5	2	4	6	2005.	16	19.5	96.5	9	9	81.4	5.2	0.23	4266	70.9	0.9	24.6	38.6	40	180.516	143.331	227.347	-0.901029
6	3	4	6	2010.	21	27.2	99.4	12.5	12.5	92.1	4.4	0.23	6783	92.8	0.8	19	22.2	33	140.363	111.536	176.64	-0.772057
7	4	4	6	2015-16	26	28	99.3	18	15	97.4	3.6	0.23	7686	96	0.6	13.4	11.2	25	126.872	99.41	161.919	-0.758525
8	1	5	6	2006.	17	14.3	88.6	4.7	4.7	66.3	4.8	0.11	7286	45.2	0.7	37	44.7	32	235.22	186.288	297.004	-1.3096
9	1	6	3	1993-94	4	36.2	3.5	1	1	3	55	0.11	1326	5.5	19	53.1	62.1	505	700.929	530.704	925.755	-1.21975
10	2	6	3	1996-97	7	41.5	4.1	2	2	6	52	0.11	1404	5.8	17.3	51	59.7	437	608.908	465.176	797.052	-1.1197
11	3	6	3	1999-00	10	43.4	7.9	2.4	2.4	9	45.4	0.11	1511	10.5	15.9	48.8	57.1	368	529.038	418.343	669.024	-1.08268
12	4	6	3	2001.	12	43.8	9.2	4.5	4.5	10	40	0.11	1596	11.6	16.6	47.4	55.5	322	463.788	375.352	573.06	-0.916287
13	5	6	3	2004.	15	47.3	9.3	3.5	3.5	16	34.3	0.11	1735	15.9	17.3	45.5	53.2	103	419.614	344.388	511.273	-1.76513
14	6	6	3	2007.	18	47.5	17	7.5	7.5	20	29.7	0.11	1945	20.6	15.1	43.5	50.9	155	336.825	281.634	402.832	-1.13881
15	7	6	3	2011.	22	52.1	28.8	17.1	15	27.1	24.2	0.11	2351	25.5	13.3	42.4	49.6	194	222.553	176.027	281.378	-0.146936
16	8	6	3	2014.	25	54.1	37.4	22.9	15	36.4	18.6	0.11	2706	31.2	12.6	39.7	46.4	196	187.899	153.165	230.508	0.136737
17	1	7	1	1996.	7	3.4	63.9	2.2	2.2	1	15	1.24	1497	53.7	1.3	66.8	78.2	498	492.793	419.702	578.613	0.11638
18	2	7	1	2001.	12	7.2	76	3.3	3.3	12.2	10.7	1.58	1630	61.4	1.4	64.3	72.7	448	397.699	332.615	475.518	0.465616
19	3	7	1	2006.	17	6.1	78.1	3.6	3.6	31.6	9.2	1.36	1742	60.5	1.4	61.3	75	400	361.453	299.692	435.942	0.399087
20	4	7	1	2011-12	22	7.9	86.9	5.4	5.4	51.1	6.2	1.24	1824	58.2	1.6	41.4	42.2	347	288.525	233.182	357.003	0.56955
21	1	8	4	1989.	1	12.2	37.6	7.9	7.9	1	2.4	0.11	3707	23.5	11.2	36	42.1	373	362.11	311.125	421.45	0.177631
22	2	8	4	1994.	5	17.8	42.3	11	11	3	2.4	0.11	3849	26.5	11.2	33	38.6	360	299.471	251.985	355.906	0.593465
23	3	8	4	1998.	9	25.2	55.9	14.7	14.7	5	0.9	0.23	4217	48	12.5	27.1	33.1	309	223.229	181.01	275.296	0.813535
24	4	8	4	2003.	14	34.9	57.1	14.6	14.6	9.3	1.9	0.34	4421	57.9	10.3	33.1	37	208	196.978	162.551	238.697	0.187898
25	5	8	4	2008.	19	34.6	67.5	18.6	15	76.9	2	0.45	4854	72.1	9.5	38.3	49.1	268	150.544	123.259	183.869	1.02976
26	1	9	4	1996.	7	70.3	91.5	36.4	15	50	6.3	0.34	10697	77	3.6	32	37.4	184	92.4979	75.0583	113.99	0.885978
27	1	10	1	1993.	4	4.2	43	1.3	1.3	1	14.8	4.07	874	22.6	0.3	57.6	67.4	528	673.829	609.554	744.881	-0.979585
28	2	10	1	1998-99	9	4.8	32.1	1.1	1.1	6	13.3	3.39	953	22.7	0.3	56.4	66	440	668.945	604.339	740.456	-1.43935
29	3	10	1	2003.	14	8.6	38.4	0.7	0.7	12	20.8	1.8	1118	17.6	0.4	53.7	68.3	440	599.68	544.045	661.005	-1.06471
30	4	10	1	2010.	21	15	66.3	1.9	1.9	71.9	15.7	1.2	1371	33.7	0.6	48.8	58.2	341	341.731	278.795	418.875	0.10622
31	1	11	1	2010.	21	11.7	59.5	4	4	29.8	16	1.7	754	33.4	5	18.5	26	500	413.338	367.353	465.08	0.827674
32	2	11	1	2016-17	27	22.9	83.9	5	5	51.1	19	1.24	768	49.3	4.8	39.3	46.8	334	282.018	234.371	339.351	0.488243
33	1	12	5	2000.	11	18.5	10	0.8	0.8	31	21	1.81	1228	8.9	5.5	57.8	66.4	437	594.951	510.05	693.985	-1.02976
34	2	12	5	2005.	16	27.2	21.5	1.8	1.8	60	20.3	0.6	1669	27	7.7	46.6	57.1	472	407.207	338.926	489.243	0.62999
35	3	12	5	2010.	21	34.9	53.8	3	3	70.4	19.1	0.9	2375	59.4	6.3	44.4	52.7	206	284.371	240.621	336.075	-0.581466
36	4	12	5	2014.	25	38.8	83.2	6.3	6.3	90.3	14	0.68	2816	75.6	5.4	45.4	53.2	170	181.123	148.293	221.221	0.035348
38	2	13	1	1998.	9	7.1	54.3	2.5	2.5	20	8.3	4.52	2439	52.4	1	49.1	57.4	511	529.145	467.123	599.403	-0.065679
39	3	13	1	2004.	15	12.5	59	2	2	28.9	6.7	5.76	2706	60.4	0.8	44.9	50.9	669	500.749	435.056	576.361	1.19878
40	4	13	1	2011.	22	14.4	61.2	3.8	3.8	37	6.9	5.6	2929	62.2	0.9	39.5	49.9	782	444.973	390.433	507.131	1.76513
41	1	14	1	2005.	16	57.1	77.8	10.7	10.7	26	8.5	1.02	4186	72.3	#NULL!	28.6	43.2	83	153.713	129.023	183.128	-0.465616
42	1	15	1	1994-95	5	3.2	49.8	1.9	1.9	1	15.3	9.15	821	39.7	2.4	52.4	61.3	1132	880.307	780.101	993.385	1.46841
43	1	16	1	1996-97	7	1.2	11.2	3.4	3.4	1	20.7	1.92	1071	14.8	0.3	53.9	63.1	827	756.691	663.611	862.827	0.667376
44	2	16	1	2004.	15	1.6	13.2	0.4	0.4	4.6	20	2.15	1198	17.8	0.2	51.4	60.1	1099	801.44	713.26	900.521	1.63661
45	3	16	1	2014-15	25	5	21.7	1.4	1.4	16	19.2	1.8	1967	31	0.6	47.7	55.8	830	664.137	596.522	739.417	1.17832
46	1	17	4	1990.	1	54.6	80.6	16	15	1	3.6	0.11	7534	67	5.4	40.6	47.5	118	134.592	106.502	170.091	-0.025246
47	2	17	4	1995.	6	59.3	84.6	16.9	15	9	3.6	0.34	7962	71	5.4	36.3	42.5	105	122.295	96.989	154.204	-0.035348
48	3	17	4	2000.	11	64	86.4	23.6	15	17.1	3.8	0.45	8410	81	5.4	33.4	39.1	97	112.054	89.101	140.921	0.005049
49	4	17	4	2005.	16	68.2	92	26.7	15	2.7	5.5	0.45	8528	83.1	3.7	30.2	35.3	80	109.113	82.7489	143.876	-0.157151
50	5	17	4	2010.	21	79.1	95.4	34.4	15	2.7	4.8	0.45	10424	88.6	3.5	24.1	28.2	72	92.1209	67.6371	125.468	-0.096071
51	6	17	4	2015.	26	81	96.9	43.2	15	77.5	4.1	0.45	12267	89.9	3.3	21.1	24.7	64	70.4396	56.0053	88.5939	0.055563
53	2	18	1	2012.	23	14.2	76.1	9.6	9.6	48.7	7	0.11	1418	48.9	2.6	27.6	32.3	172	241.535	203.382	286.844	-0.454392
54	1	19	1	2005.	16	12.7	82.2	3.2	3.2	24	13.2	3.73	4585	74.7	4.8	41.3	30.3	781	403.702	335.408	485.902	1.87039
55	2	19	1	2011-12	22	20	91.5	5.8	5.8	63.9	14.3	3.5	4937	78.9	1.5	54.2	58.4	426	286.22	234.376	349.532	1.101
56	1	20	1	1994.	5	4.3	44.8	1.8	1.8	2	7.9	6.1	2981	28.7	0.8	52.8	61.8	597	686.015	612.226	768.697	-0.667376
57	2	20	1	1998-99	9	7.3	47.1	2.5	2.5	24	8.2	7.23	2976	35.6	1.1	51.8	60.6	570	641.783	566.955	726.487	-0.476899
58	3	20	1	2005.	16	9.9	55.5	6.4	6.4	46	8	6.4	2750	45.3	1	51.3	60	543	471.331	408.799	543.429	0.692826
59	4	20	1	2011-12	22	12.5	57.1	2.7	2.7	70.4	7.7	4.6	2647	44.2	1	53.7	63.6	614	413.372	336.429	507.912	1.3096
60	1	21	4	1991.	2	51.7	92	21	15	1	7.9	1.02	5240	85	2.6	42.7	50	271	144.162	111.317	186.7	1.06471
61	2	21	4	1996.	7	59.2	95.3	25.9	15	7.8	5.9	2.49	6055	87.6	2.3	38.7	45.3	229	134.295	104.377	172.79	0.916287
62	3	21	4	2002.	13	69.8	97.9	31.3	15	14.7	6.4	0.9	7841	93.5	2.01	34.9	40.8	178	103.104	78.7385	135.01	0.731867
63	4	21	4	2007.	18	70	97.5	41.9	15	82.1	6.9	0.8	8988	94.5	1.78	32.5	38	159	83.9938	68.7902	102.558	0.74513
64	5	21	4	2013.	24	68.6	98.5	56.4	15	84.3	7.3	0.7	11246	95.4	1.5	29.7	34.7	136	84.2868	69.0574	102.875	0.476899
65	1	22	1	2007	18	5.8	70.1	4	4	7.9	18.5	1.7	547	46.7	4	52.9	60	543	458.573	384.568	546.818	0.799557
66	2	22	1	2013-14	24	7.8	79.9	5.1	5.1	43.8	14.4	1.02	633	48	5	38.4	43.4	846	335.914	278.088	405.765	2.0829
67	1	23	2	1992.	3	44.8	27.1	4.6	4.6	1	1.6	0.11	5903	22.5	1.3	43.8	51.2	174	274.934	221.675	340.99	-0.74513
68	2	23	2	1995.	6	45.5	32.5	6.6	6.6	1	1.6	0.11	6048	28.3	1.5	40.1	46.9	140	249.8	205.379	303.83	-0.799557
69	3	23	2	2000.	11	53.9	48.2	10.3	10.3	1.1	0.6	0.11	6917	36.7	1.2	30.1	46.6	84	182.16	149.287	222.272	-0.731867
70	4	23	2	2005.	16	56.5	64.6	19.9	15	56.1	0.5	0.11	7997	58.5	0.8	39.4	34.2	60	118.663	98.7137	142.643	-0.344978
71	5	23	2	2008.	19	57.6	71.7	27.6	15	64.6	0.5	0.11	8469	66	0.9	34.6	40.5	56	109.08	90.9574	130.814	-0.302414
72	6	23	2	2014.	25	56.9	86.7	52	15	81.5	0.2	0.11	9840	82.8	0.5	25.2	20.6	52	94.9207	78.5378	114.721	-0.239556
73	1	24	1	2011.	22	9.6	67.3	6.6	6.6	44.1	2.8	6.67	36482	66.9	2.4	48.7	50.8	308	422.145	359.737	495.378	-0.841981
74	1	25	1	1995.	6	4	17.3	1.6	1.6	1	40.6	1.7	1377	26.6	2.3	44.5	52.1	998	905.676	757.914	1082.25	0.901029
75	2	25	1	2002.	13	5.1	26.4	2.7	2.7	1.9	37.3	1.92	1764	40.9	2.4	40.7	47.6	759	798.513	673.835	946.262	-0.218824
76	3	25	1	2010.	21	7.1	33.7	2.8	2.8	5	43.9	0.9	1470	57.4	2.6	37.1	43.4	486	742.817	595.566	926.475	-1.59923
77	1	26	1	2000.	11	8.8	5	0.7	0.7	2.4	30.1	3.96	611	10.4	3.6	33.1	38.7	871	957.424	839.665	1091.7	-0.62999
78	2	26	1	2005.	16	14.7	5.3	1	1	4.6	26.5	1.9	662	12.2	3.2	26.6	30.6	673	740.62	654.863	837.607	-0.410046
79	3	26	1	2011.	22	27.3	9.9	1.5	1.5	6.7	26.9	1.9	1000	19.1	3.4	16.6	22	676	602.621	528.072	687.694	0.70572
80	4	26	1	2016.	27	35.3	26	1.9	1.9	17	22.4	1.2	1424	32	2.4	23.6	29.1	412	430.14	378.08	489.369	-0.055563
81	1	27	1	2000.	11	11.8	84.8	5.6	5.6	1.7	6.6	6.67	19623	63.3	1.3	57.8	67.6	519	448.073	371.692	540.149	0.680046
82	2	27	1	2012.	23	19.4	90.2	10	10	58.9	7.2	5.8	15504	77.6	1	60.5	57.7	316	280.602	234.455	335.832	0.377312
83	1	28	1	2013.	24	8.1	62.6	2	2	75.5	16.7	2.1	1581	77.6	0.2	60.3	67.9	433	402.552	325.849	497.311	0.302414
84	1	29	1	1993.	4	10.1	42.2	4.4	4.4	1	11.3	3.62	1974	58.9	1.1	54.2	63.4	573	541.182	495.951	590.537	0.344978
85	2	29	1	1998.	9	13.3	43.4	4	4	13	11.3	5.09	2109	62.3	0.7	52.7	61.7	493	549.07	506.997	594.635	-0.323623
86	3	29	1	2003.	14	18.7	45.7	3.7	3.7	25.1	9.3	2.7	2302	69.4	1.2	44.7	64.9	412	415.318	375.476	459.388	0.085932
87	4	29	1	2007.	18	14.2	54.3	6.5	6.5	59.9	9	2.71	2540	76.7	1.3	58.7	68.7	378	347.474	297.583	405.729	0.313001
88	5	29	1	2008.	19	16.6	57.1	6.9	6.9	68.3	8.6	2.49	2631	78.2	1.4	58.7	70	345	313.721	265.491	370.714	0.323623
89	6	29	1	2014.	25	22.2	73.1	12.8	12.8	86.1	6.2	2.8	3554	87.3	0.8	42.4	44.6	320	212.313	172.797	260.865	0.947461
90	7	29	1	2017.	28	30.6	78.7	15	15	85.3	4	1.81	3844	89.3	0.5	46.4	54.3	316	159.936	130.283	196.336	1.15834
91	1	30	4	1995.	6	26.9	34.3	8.2	8.2	45.6	3.6	0.11	5376	65	31.3	32.5	38	155	268.597	224.588	321.23	-0.827674
92	2	30	4	1998-99	9	30.9	40.4	10.8	10.8	53.6	2	0.23	5669	44.4	31.8	28.4	33.2	152	221.383	182.989	267.833	-0.443225
93	3	30	4	2014-15	25	48.9	65	26.3	15	77.6	2.9	0.57	6922	86.2	25.3	13.6	24.2	140	129.119	107.312	155.358	0.167382
94	1	31	1	1992.	3	1	25.4	3.3	3.3	1	12	1.36	1374	24.5	1.2	56.6	66.2	666	611.521	543.054	688.621	0.511123
95	2	31	1	1999.	10	4.2	29	2	2	6.8	11.2	2.03	1359	46.2	1.1	54.3	63.5	528	602.445	538.016	674.59	-0.534274
96	3	31	1	2005.	16	5.7	30.8	1.7	1.7	12.7	13.2	1.9	1483	48.8	1.2	53.3	69.4	980	586.82	526.85	653.617	1.93189
97	4	31	1	2012.	23	4.6	40.3	2.4	2.4	36.7	12.2	2.1	1606	56.6	1	49.1	64.9	724	512.525	444.556	590.886	1.33378
98	1	32	1	2009.	20	40	89	13.3	13.3	78.9	10.5	1.58	5201	78.2	3.3	37.4	37.5	239	150.179	126.896	177.735	0.856462
99	1	33	4	1994-95	5	13.2	19.5	1.6	1.6	1	18	4.41	1717	35.6	2.4	57	66.7	544	728.807	663.593	800.43	-1.15834
100	2	33	4	2000.	11	25.3	23.2	1.6	1.6	10.9	11.5	3.28	1736	44.2	1.5	63.2	55.1	523	514.163	449.261	588.441	0.146936
101	3	33	4	2005-06	16	24.8	24.7	3	3	74.3	15.5	2.3	1623	53.8	1.2	45.8	50.3	630	401.393	323.902	497.423	1.41147
102	4	33	4	2012.	23	31.3	35.9	5.5	5.5	48.1	12.5	2.7	1570	67.3	0.9	49.3	53.9	377	345.679	304.518	392.404	0.334281
103	5	33	4	2016-17	27	31.8	39.4	7	7	33.3	10	2.37	1634	66.6	0.7	48.8	57.1	347	322.059	290.096	357.543	0.260391
104	1	34	4	2005-06	16	56.4	66.5	13	13	65.9	4	0.79	3482	80.8	9.8	18.7	21.4	150	130.177	110.633	153.173	0.229177
105	2	34	4	2011-12	22	63.8	82.7	18.6	15	84.7	4.8	0.57	4002	88.9	8.2	15.1	18.8	160	95.3845	79.5017	114.44	0.617724
106	1	35	3	1992-93	3	36.5	25.5	2.5	2.5	1	36	0.11	1763	26.9	15	54.8	64.1	437	477.346	399.067	570.979	-0.229177
107	2	35	3	1998-99	9	42.8	33.6	7.1	7.1	14.2	35.8	0.34	2120	29.5	13.2	51.8	49.7	540	359.945	298.111	434.605	1.2634
108	3	35	3	2005-06	16	48.5	38.7	8.5	8.5	37.3	35.6	0.2	2822	37	11.4	56.2	58.7	280	287.954	240.265	345.11	0.045453
109	4	35	3	2015-16	26	47.8	78.9	17.2	15	62.4	22.9	0.2	5136	51.2	8.8	53	50.3	174	153.286	125.878	186.662	0.239556
110	1	36	3	1991.	2	47.1	20.9	1.3	1.3	39	21.6	0.11	4743	56	#NULL!	42.9	50.2	446	336.45	274.751	412.004	0.979585
111	2	36	3	1994.	5	52.1	17.5	2.5	2.5	45	20.4	0.11	5110	60.6	#NULL!	38.8	45.4	390	302.452	242.619	377.041	0.841981
112	3	36	3	1997.	8	54.7	20.7	4.3	4.3	51	19.2	0.11	5993	59.7	#NULL!	35.5	41.5	334	264.861	213.998	327.812	0.654813
113	4	36	3	2002-03	13	57.6	39.7	4.1	4.1	61.8	17.2	0.11	5822	81	#NULL!	31.1	36.4	307	215.713	174.823	266.167	0.871125
114	5	36	3	2007.	18	57.4	46.1	6.8	6.8	70.3	15.2	0.34	6849	81.5	#NULL!	27.5	32.2	228	186.965	155.473	224.836	0.410046
115	6	36	3	2012.	23	57.9	63.2	12.3	12.3	80	13.2	0.45	8472	87.8	#NULL!	26.2	30.7	313	137.938	118.144	161.05	1.24128
116	1	37	2	1990.	1	26.9	78.5	5.7	5.7	1	5.1	0.11	6283	67.1	1.1	44.7	52.3	110	253.645	211.911	303.597	-0.947461
117	2	37	2	1997.	8	37.7	93.1	10.5	10.5	2	2.3	0.11	6822	86.2	1.1	33.2	38.8	79	171.45	137.599	213.629	-0.718732
118	3	37	2	2002.	13	41.2	96.9	16	15	7.8	5.1	0.11	7301	91	1.1	26.3	37	70	143.898	112.057	184.787	-0.511123
119	4	37	2	2007.	18	41.9	98.6	18.5	15	40.1	3.9	0.11	8757	94.1	1.1	29.9	38.4	60	126.258	102.548	155.451	-0.399087
120	5	37	2	2012.	23	42.3	98.8	28	15	81.9	5.1	0.11	9423	94.5	1	33.5	39.7	58	111.989	91.7566	136.684	-0.313001
121	1	38	6	1995.	6	46.1	98.4	4.6	4.6	70	7.7	0.11	9926	81.9	0.8	48.1	56.3	77	150.399	116.645	193.922	-0.49965
122	2	38	6	1999.	10	81.8	97.6	9.6	9.6	76.4	3.5	0.11	8643	70	2.4	35.6	41.7	63	78.2471	59.1173	103.567	-0.005049
123	1	39	1	1993.	4	27.3	44.1	5.2	5.2	1	10	10.51	2287	63.9	1	53.7	62.8	674	627.372	568.6	692.218	0.443225
124	2	39	1	1998.	9	31.5	42.1	6.8	6.8	2	11.9	12.32	2195	60.8	1.1	46.8	54.8	590	655.068	579.642	740.309	-0.377312
125	3	39	1	2003.	14	31.5	40.1	4	4	10	12.3	8.7	2136	52.3	1.1	39.3	46	506	562.773	512.141	618.411	-0.334281
126	4	39	1	2008-09	19	39.4	42.6	6.2	6.2	42.1	12.3	8	2283	47.1	1.2	31.5	36.9	520	410.496	368.171	457.688	0.963399
127	5	39	1	2014.	25	53.4	61.2	8.7	8.7	52.9	8.9	6.44	2614	57.6	0.8	26.8	31.4	362	242.274	213.779	274.568	1.04707
128	1	40	6	1997.	8	35.3	95.8	6	6	71.9	6.7	0.11	1901	81.1	0.7	38	37.5	83	166.43	133.165	208.004	-0.593465
129	2	40	6	2012.	23	33.7	98.9	5.8	5.8	95.9	7.3	0.23	2842	83.6	0.6	35.2	37.8	81	157.948	121.995	204.496	-0.56955
130	1	41	5	2011-12	22	26.6	37.5	3.7	3.7	81.8	12.7	0.34	3983	36.9	#NULL!	36.1	42.2	357	299.23	240.786	371.859	0.534274
131	1	42	1	2004.	15	35.2	52.4	5.1	5.1	23.3	6	26.3	1847	69.6	2.1	27.1	35.2	939	1253.97	1007.83	1560.21	-1.71908
132	2	42	1	2009.	20	45.6	58.7	6.7	6.7	47.9	6	26.7	2114	70.4	1.8	26.3	35.3	1243	960.933	765.218	1206.71	1.56397
133	3	42	1	2014.	25	59.8	76.5	9.7	9.7	62	4.3	29.7	2558	74.4	1.4	27.3	35.5	1024	745.645	578.494	961.093	1.53055
134	1	43	1	2007.	18	10.3	36.9	3.5	3.5	50.4	10	1.9	608	66	2.5	44.2	51.7	994	437.032	369.447	516.98	2.18072
135	2	43	1	2013.	24	19.1	55.8	3.9	3.9	45.5	7.4	2.4	742	78.1	2.2	36.3	42.5	1072	348.862	302.913	401.78	2.30533
136	1	44	1	1992.	3	5.1	45	1	1	1	22	0.11	1545	42.9	10	46.1	53.9	660	564.933	499.539	638.887	0.931761
137	2	44	1	1997.	8	9.7	34.2	0.6	0.6	16.5	20.6	0.11	1412	39.7	8.3	41.7	43.8	488	540.777	488.31	598.882	-0.291861
138	3	44	1	2003-04	14	18.3	31.8	1	1	32.1	19.2	0.23	1389	39.4	6.5	46	50.1	469	459.945	407.898	518.634	0.157151
139	4	44	1	2008-09	19	39.9	35.3	1.5	1.5	46.3	26.7	0.23	1432	49.3	7.2	35.3	38.3	498	349.812	298.05	410.563	1.1197
140	1	45	1	1992.	3	12.5	55.5	3.4	3.4	1	9	13	754	62.8	2.7	41.5	48.6	620	852.804	754.609	963.776	-1.46841
141	2	45	1	2000.	11	26.1	55.4	2.8	2.8	3	8.8	17.18	872	56	3	35.8	41.9	1123	929.384	803.645	1074.8	1.28616
142	3	45	1	2004.	15	28.1	57.2	3.1	3.1	20.6	9.2	13.3	822	57.1	3.1	44.3	47.2	984	669.097	594.333	753.265	1.71908
143	4	45	1	2010.	21	42.2	73.2	4.6	4.6	43	8.8	12.9	948	45.5	2.4	28	37.5	675	440.622	381.27	509.213	1.43935
144	5	45	1	2015-16	26	58.1	91.4	6.1	6.1	42.3	7.2	10.8	1066	50.6	2.8	32.7	45.1	439	267.082	218.518	326.438	1.21975
145	1	46	3	2009.	20	27	95.1	32.4	15	67.1	7.5	0.11	11374	85.1	12.1	41.4	48.4	82	149.878	120.407	186.562	-0.432113
146	1	47	1	1995-96	6	5.7	37.8	1.1	1.1	9.8	12.6	2.1	1333	29.9	0.7	62.7	73.4	577	579.01	519.613	645.197	0.096071
147	2	47	1	2001.	12	6.9	45.1	1.6	1.6	21.5	13.5	1.5	1493	35.4	0.8	67.6	75.7	582	505.328	449.524	568.06	0.758525
148	3	47	1	2006.	17	9.9	55	2.7	2.7	39.8	11.6	1.3	1725	41.2	0.5	51.4	59.7	464	406.296	352.328	468.531	0.522663
149	4	47	1	2012-13	23	4.5	30.4	0.8	0.8	1	15.9	1.58	1839	25.8	0.4	64.2	75.1	368	640.643	581.803	705.434	-1.63661
150	1	48	2	2000-01	11	5.1	48.5	3.2	3.2	5.3	12.8	1.02	2757	16.4	1	41.9	49	745	491.282	440.434	548	1.49875
151	1	49	6	2005.	16	43.8	99	8.5	8.5	89	5.9	0.23	2873	88.8	0.5	27.9	40.4	39	129.705	103.871	161.963	-0.70572
152	1	50	2	1992.	3	35.5	28.4	2	2	1	3.8	0.11	3997	9	1.3	46	53.8	293	337.506	277.173	410.972	-0.260391
153	2	50	2	1995.	6	42.4	37	3.5	3.5	1	5.5	0.11	4012	12	1.2	41.6	48.7	257	286.56	238.428	344.409	-0.167382
154	3	50	2	2003-04	14	54.8	60.8	5.4	5.4	1	7.3	0.11	4721	30.5	1	34.8	40.7	227	204.219	165.489	252.013	0.24996
155	1	51	1	1997.	8	5.1	43.7	2.7	2.7	3	10.9	8.25	415	37.3	4.8	51.3	60	289	783.347	706.097	869.048	-2.0829
156	2	51	1	2003.	14	11.7	47.6	1.9	1.9	12.1	8.6	14.58	613	53.1	4.9	50.2	58.7	469	997.72	872.696	1140.66	-2.18072
157	3	51	1	2011.	22	11.3	54.8	3.9	3.9	28	8.6	13.8	888	50.6	4.2	54	50.9	443	826.464	721.598	946.571	-1.87039
158	1	52	3	2015-16	26	51.3	37.1	17.1	15	71.2	15.5	0.9	4466	58.6	6.4	46.5	56.9	227	178.027	144.901	218.726	0.454392
159	1	53	1	1992.	3	26	66.9	9.2	9.2	57	13.6	4.18	5962	55.6	1.6	41.8	48.9	249	297.899	265.315	334.486	-0.270851
160	2	53	1	2000.	11	42.6	74.7	10.5	10.5	61	14.8	17.52	5998	69.1	1.3	35.8	41.9	271	496.568	421.718	584.704	-1.41147
161	3	53	1	2006-07	17	53.4	80.8	12.7	12.7	65	15.9	16.61	6965	70.4	1	31.3	36.6	449	371.314	310.86	443.525	0.772057
162	4	53	1	2013.	24	55.3	87.4	14.4	14.4	68.9	13.9	16.9	8704	62.5	0.5	20.7	25.6	385	326.981	269.778	396.313	0.545957
163	1	54	3	1996.	7	26	7.6	1	1	7	28.3	0.11	1322	8.8	14.8	59	69	543	573.59	499.767	658.318	-0.187898
164	2	54	3	2001.	12	35.4	11.1	0.8	0.8	17.1	26.7	0.23	1495	14.3	15.3	49.5	57.9	412	479.798	407.894	564.378	-0.421054
165	3	54	3	2006.	17	44.2	17.7	2.7	2.7	31.4	24.4	0.34	1643	29.4	14.1	36.2	42.4	281	367.349	309.852	435.517	-0.617724
166	4	54	3	2011.	22	43.2	35.3	4.6	4.6	44.6	18.2	0.23	1909	50.1	11.6	35	47.6	260	282.578	245.665	325.038	-0.11638
167	5	54	3	2016.	27	42.8	57.4	9	9	56.8	17.3	0.23	2229	69.4	10.6	40.8	46	239	210.062	188.492	234.101	0.281341
168	1	55	4	1998.	9	57.1	63.6	15.4	15	1	3.8	0.45	3041	61.4	6.2	24.4	28.5	207	148.234	118.644	185.204	0.581466
169	2	55	4	2001.	12	66.1	66.3	14.7	14.7	3.6	3.4	0.45	3335	71.6	5.1	18.8	22	204	129.25	102.031	163.729	0.718732
170	1	56	1	1992.	3	2.3	15.5	0.9	0.9	1	19.3	0.57	862	8.4	0.5	53.4	62.5	593	704.437	631.822	785.398	-0.813535
171	2	56	1	1998.	9	4.6	18	0.6	0.6	6.14	20.7	1.24	792	11.4	0.4	52.9	61.9	620	706.65	637.719	783.032	-0.642352
172	3	56	1	2006.	17	5	17.2	1	1	12.3	19.2	0.7	777	14.9	0.7	45.6	61.3	648	653.189	582.986	731.847	0.075801
173	4	56	1	2012.	23	12.2	29.8	1.4	1.4	36.8	15.5	0.4	815	32.8	0.8	45.8	58.6	535	476.639	414.352	548.29	0.557715
177	4	57	1	2008.	19	9.7	35	1.8	1.8	38.3	12.2	4.07	4380	44.8	3	51.2	59.9	545	565.081	489.903	651.796	-0.085932
178	5	57	1	2013.	24	9.7	35.8	2	2	29.4	11.4	3.5	5227	51.1	1.9	49.8	58.3	576	550.244	484.845	624.464	0.270851
179	1	58	2	1990-91	1	9	13.3	2.7	2.7	1	23	0.11	3088	14.2	#NULL!	53.6	62.7	431	632.638	569.549	702.715	-1.28616
180	2	58	2	2006-07	17	21.7	34.3	7.3	7.3	39.6	19.6	0.11	3827	28.4	#NULL!	49.1	57.4	297	357.303	321.426	397.185	-0.366492
181	3	58	2	2012-13	23	26.1	48.2	14.1	14.1	60.2	13.9	0.11	4308	36.6	4.7	50.1	58.6	194	227.956	188.346	275.895	-0.198185
182	1	59	4	1991-92	2	32.8	48.4	9.7	9.7	1	1.3	0.68	5316	50.7	16.6	38.6	45.2	239	253.108	218.214	293.582	0.025246
183	2	59	4	1996.	7	41.3	49.6	8.7	8.7	2	1.2	0.68	5792	53	15.4	35	41	265	230.289	196.786	269.496	0.366492
184	3	59	4	2000.	11	50.4	57.9	14	14	4.6	1.3	0.57	6482	68.5	13.2	31.6	38.6	185	166.668	136.755	203.124	0.218824
185	4	59	4	2004-06	15	47.6	71.1	17.3	15	12.9	2	4.52	7332	87.4	10.6	28.6	34.2	211	193.376	160.549	232.914	0.208493
186	5	59	4	2007-08	18	48.8	79.5	19.6	15	28	1.8	0.45	7705	91.6	11.4	26.2	34.9	197	134.647	112.112	161.712	0.60555
187	6	59	4	2009.	20	50	79.8	21.4	15	38	2	0.45	8589	92.5	10.4	21	26.6	103	128.665	108.07	153.186	-0.126552
188	7	59	4	2010.	21	50.5	81.9	20.4	15	44.9	2	0.45	9061	92.9	9.5	21.5	32.6	93	123.564	104.043	146.748	-0.177631
189	8	59	4	2011.	22	51.1	83	22.9	15	91.5	1.8	0.45	9537	94.2	9.4	17.4	27.8	87	105.496	87.0733	127.815	-0.075801
190	9	59	4	2012.	23	51.8	84.7	25.3	15	93.1	1.9	0.45	9996	94.4	9.5	17.8	28.8	81	103.059	84.9472	125.034	-0.10622
191	10	59	4	2014.	25	50	89.5	28.6	15	93	1.6	0.45	10865	90.4	8.3	21.6	28.9	75	102.06	83.9158	124.128	-0.136737
192	1	60	5	1993.	4	24.9	28.3	5.9	5.9	5	13	0.11	3876	54.5	10	37.7	44.1	465	381.541	343.875	423.332	0.785733
193	2	60	5	1998.	9	28.2	34.2	5.7	5.7	10	10.2	0.11	4047	63.9	9.6	37.3	43.6	172	338.407	304.157	376.514	-1.101
194	3	60	5	2003.	14	33.4	37.9	7.3	7.3	33.7	7.3	0.11	4275	70.4	9.2	32.7	38.3	125	267.16	233.881	305.174	-0.931761
195	4	60	5	2008.	19	34	44.2	9.5	9.5	76.9	4.5	0.11	4972	77.8	8.7	23.6	27.6	128	204.484	166.652	250.905	-0.557715
196	5	60	5	2013.	24	37.6	61.1	9.3	9.3	71.9	1.6	0.11	5777	84.3	8.3	17.1	20	121	173.697	144.741	208.445	-0.281341
197	6	60	5	2017.	28	40.4	84.4	12.7	12.7	86.1	1	0.11	6598	86.5	7.9	15.7	18.4	108	125.953	103.912	152.668	-0.045453
199	2	61	1	2000.	11	4	26.5	2.1	2.1	2.9	9	5.88	773	10.4	2.7	22.2	26	1071	762.762	674.205	862.951	1.67642
200	3	61	1	2005.	16	10.3	28.2	2.9	2.9	3.4	9.8	3.6	928	13.3	3.8	25.6	28.8	750	597.847	538.106	664.221	1.13881
201	4	61	1	2007-08	18	27.4	17.9	5	5	10.5	8.6	4.18	1034	23.9	3.6	27.1	28.8	613	483.865	416.164	562.578	1.08268
202	5	61	1	2010.	21	45.1	68.9	7.1	7.1	17.6	7.3	3.7	1232	35.4	3.4	17.3	19.5	476	248.44	216.503	285.087	1.38464
203	6	61	1	2014-15	25	47.5	90.7	13	13	43	6.6	3.6	1487	43.9	2.9	19.2	23.4	210	164.136	139.71	192.832	0.432113
204	1	62	1	2008-09	19	33.7	78.8	5.3	5.3	37.1	7.7	1.3	2332	72.4	1.4	43.1	55.8	158	232.36	198.12	272.516	-0.522663
205	1	63	1	1992-93	3	4.8	46.9	2.3	2.3	1	14.6	0.23	1827	13.3	0.1	59.1	69.1	555	502.643	449.203	562.441	0.49965
206	2	63	1	1997.	8	8.1	48	2	2	5	16	0.79	1757	16.6	0.3	59.9	70.1	495	500.531	449.546	557.299	0.065679
207	3	63	1	1999.	10	8	48.6	2	2	10	16	0.68	1802	22.4	0.3	60.1	70.3	472	488.531	438.105	544.761	-0.015146
208	4	63	1	2005.	16	10.3	61.8	3.3	3.3	27.5	18.2	0.9	2001	39.8	0.4	59.1	70.6	401	415.466	362.947	475.585	0.015146
209	5	63	1	2010-11	21	12.1	72.8	5.9	5.9	68.1	22	0.8	2152	55	0.2	58.5	61.4	392	324.149	268.734	390.99	0.642352
210	6	63	1	2015.	26	21.2	74.5	4.6	4.6	74	22	0.57	2211	46.7	0.2	50.7	59.3	315	286.056	237.48	344.568	0.291861
211	7	63	1	2016.	27	23.1	75.9	5.5	5.5	75.4	22	0.45	2255	53.8	0.2	49.9	58.4	303	267.081	222.512	320.577	0.388177
212	1	64	1	2008.	19	6.7	24.6	1.5	1.5	57.5	11.2	1.92	1089	56.1	13.1	45.2	62.3	857	517.566	416.003	643.926	1.81524
213	2	64	1	2013.	24	15.6	54.4	2.9	2.9	62.4	9.1	1.92	1341	76	2.1	44.8	54	1165	355.5	296.147	426.748	2.80477
214	1	65	1	1998.	9	55.1	83.4	15.5	15	87.5	5.6	12.77	9153	73.1	3.5	33	38.6	150	222.253	187.542	263.387	-0.488243
215	2	65	1	2003.	14	59.8	88.7	20.6	15	91.4	6.2	15.82	9682	56.1	3	31.4	36.7	98	242.138	201.737	290.629	-0.963399
216	3	65	1	2016.	27	54	95.9	33	15	83.6	3.1	21.36	12305	75.5	1.5	33.3	39	135	345.12	279.301	426.45	-1.33378
217	1	66	2	1989-90	1	3.9	69	1.5	1.5	1	13	0.11	1743	13	#NULL!	45.7	53.5	552	441.463	367.455	530.377	0.996032
218	1	67	1	2006-07	17	47.7	74.1	7.9	7.9	22.3	3.2	31.1	6505	79.3	1.3	30.4	40.2	589	1125.35	867.653	1459.59	-2.30533
219	1	68	6	2012.	23	25.8	76.5	4	4	80.3	10.6	0.34	2131	52.5	1.3	29.7	34.7	33	230.864	186.69	285.489	-1.24128
220	2	68	6	2017.	28	27.1	88.2	8	8	91.8	7.4	0.34	2543	64.2	1.1	41.3	42.1	31	176.909	142.408	219.77	-0.996032
222	2	69	1	1996.	7	13.3	46.5	2.1	2.1	2	9.2	10.28	1384	69.5	2.7	48.2	56.4	529	783.337	706.013	869.13	-1.56397
223	3	69	1	1999.	10	16.9	43.5	2.9	2.9	6.5	9.8	10.4	1406	69.9	3	47.3	55.3	553	746.092	677.905	821.138	-1.19878
224	4	69	1	2004-05	15	20	47.1	3.2	3.2	13.4	10.4	7.4	1598	61.5	3.4	48.4	58.2	578	571.774	526.135	621.372	0.126552
225	5	69	1	2010.	21	27.4	50.2	4.5	4.5	46.1	11.4	6.3	1979	42.8	3.4	40.1	52.7	454	421.945	379.646	468.956	0.355715
226	6	69	1	2015-16	26	32	62.6	5.9	5.9	34.2	9.5	5.42	2404	50.7	2.8	44.8	57.1	556	341.39	311.759	373.838	1.35877
227	1	70	3	2009-10	20	21.1	22.1	1.7	1.7	24.9	27.2	0.11	1320	55.1	14.8	21.3	27.8	557	512.66	461.317	569.717	0.421054
228	2	70	3	2016.	27	24.1	48.5	3.5	3.5	34.5	26.6	0.11	1900	76.7	10.3	22.7	36.5	195	384.833	344.101	430.387	-1.17832
229	1	71	1	1998.	9	7	49.1	2	2	10	10.7	4.75	1271	46.3	0.9	21.2	24.8	478	595.226	534.813	662.462	-0.871125
230	2	71	1	2013-14	24	17.3	72.5	6.5	6.5	70.9	6.9	3.1	1234	57.2	0.8	48.1	64.1	401	288.418	241.063	345.075	1.01275
231	1	72	6	1993.	4	34.5	59.6	8	8	54	2.2	0.11	11678	35.9	1.2	40.2	47	92	200.747	171.64	234.791	-0.785733
232	2	72	6	1998.	9	37.7	72.5	13.9	13.9	62	2.5	0.11	12913	42	2.1	34.3	40.1	83	148.792	126.046	175.641	-0.388177
233	3	72	6	2003.	14	42.5	78.2	21.2	15	70	1.8	0.11	13478	53.9	1.9	31.4	36.7	68	126.973	106.354	151.589	-0.355715
234	1	73	6	2002.	13	86.7	95	3.1	3.1	61	9.6	0.11	5172	82.8	0.7	34.5	40.4	56	99.4602	68.0806	145.303	-0.24996
235	1	74	1	1995.	6	7.8	35.4	2.6	2.6	5.8	9.9	13.9	832	47.2	1.6	40.9	47.9	632	1102.6	961.812	1264.01	-2.0017
236	2	74	1	2000-01	11	36.8	36.6	2.5	2.5	5.8	10.4	10.4	1012	41.9	2.2	69.6	58.8	525	614.593	535.112	705.879	-0.680046
237	3	74	1	2006.	17	17.9	41.1	3.1	3.1	23.1	12.1	7.7	1200	47.2	1.9	49	64.4	418	616.04	563.196	673.841	-1.2634
238	4	74	1	2011.	22	26	57.4	5.3	5.3	33	11.7	8.3	1483	47.6	1.6	23	30.6	438	473.778	436.89	513.78	-0.208493
239	5	74	1	2016.	27	34.8	73.4	6.2	6.2	54.3	8.7	7.35	1642	59.9	1.4	31.7	38.2	336	320.1	283.407	361.543	0.198185
240	1	75	6	2007.	18	47.5	99	10.4	10.4	85.8	2	0.9	7355	75	#NULL!	21.2	24.8	28	118.432	96.1535	145.872	-0.692826
241	1	76	6	1996.	7	51.3	94.1	3	3	70	9.7	0.11	2371	78.5	1.1	60.4	70.7	39	154.119	117.022	202.975	-0.856462
242	1	77	5	1997.	8	55.8	61.7	3.4	3.4	10	25.9	0.11	1964	15.2	#NULL!	31.9	37.3	94	252.529	198.932	320.567	-1.04707
243	2	77	5	2002.	13	56.7	78.5	9.9	9.9	33	24.5	0.2	2572	29.3	#NULL!	25.8	30.2	89	174.619	141.212	215.929	-0.60555
244	1	78	2	1991-92	2	10	11.6	1	1	6	27	0.11	3386	5	9.3	62.8	73.5	427	679.759	610.482	756.899	-1.49875
245	2	78	2	1997.	8	9.8	15.5	1.4	1.4	11.1	25.5	0.11	3527	11.4	8.7	59.9	70.1	351	637.385	575.678	705.705	-1.67642
246	3	78	2	2013.	24	29.2	29.8	4.8	4.8	19.9	24.9	0.11	4045	25.1	7.2	78.2	70.6	148	401.285	365.358	440.744	-1.53055
247	1	79	1	1992.	3	8.2	50.7	2.6	2.6	1	9.6	13	2269	68.5	1.5	42.7	50	585	955.004	842.615	1082.38	-1.81524
248	2	79	1	1996.	7	14.4	46.5	1.9	1.9	5	9.1	17.85	2122	71.3	1.2	38.6	45.2	649	1214.85	1043.85	1413.88	-2.48127
249	3	79	1	2001-02	12	8.9	43.6	2.1	2.1	11.9	15	17.8	2100	71.6	2.1	34.9	40.8	729	1376.12	1172.79	1614.7	-2.80477
250	4	79	1	2007.	18	8.9	47.7	3	3	38.7	9.6	16.1	2500	60.3	2.6	32.2	37.7	591	1026.54	864.482	1218.97	-1.93189
251	5	79	1	2013-14	24	44.8	67.4	4.4	4.4	63.5	10.3	15.1	3357	55.5	1.9	31.6	37	398	484.737	409.73	573.477	-0.654813
253	2	80	1	1999.	10	50.4	72.2	6.7	6.7	13.8	5.6	25.65	2675	64.3	1.8	32.9	38.5	647	860.42	687.005	1077.61	-1.35877
254	3	80	1	2005-06	16	58.4	67.9	4.8	4.8	30.3	9.2	21.1	2058	71.1	0.7	37.8	47	555	630.28	509.621	779.506	-0.545957
255	4	80	1	2010-11	21	58.5	65.1	4.5	4.5	27.8	7.1	17.7	1422	64.8	0.7	28.2	32.1	960	517.552	422.946	633.32	2.0017
256	5	80	1	2015.	26	65.8	77	5.8	5.8	56.5	6	16.7	1861	75.7	0.7	26.8	33.1	651	360.219	291.17	445.644	1.59923

## Sheet: Variable coding
Variable name	Variable description	Coding scheme
ID	Unique ID number	NA
No_country	Number for survey of a given country	NA
Country	Name of the country	1 = "Afganistan"; 2 = "Albania"; 3 = "Angola"; 4 = "Armenia"; 5 = "Azerbajan"; 6 = "Bangladesh"; 7 = "Benin"; 8 = "Bolivia"; 9 = "Brazil"; 10 = "Burkina Faso"; 11 = "Burundi"; 12 = "Cambodia"; 13 = "Cameroon"; 14 = "Cape Verde"; 15 = "CAR"; 16 = "Chad"; 17 = "Colombia"; 18 = "Comoros"; 19 = "Congo"; 20 = "Côte d’Ivoire"; 21 = "Dominican Republic"; 22 = "DRC"; 23 = "Egypt"; 24 = "Equatorial Guinea…
WHO_Region	WHO region	1 = "African Region (SSA)"; 2 = "Eastern Mediterranean Region"; 3 = "South-East Asia Region"; 4 = "Region of the Americas"; 5 = "Western Pacific Region"; 6 = "European Region"
Year	Year of the survey	NA
Year_Intiger	Integer number for years	NA
CPR_modern	Modern CRP coverage (%)	NA
HID	Health institution delivery (%)	NA
CS	CS rate (%)	NA
CS_trimmed	CS rate (%) trimmed	NA
PNC	Postnatal care coverage (%)	NA
Thin	Prevalence of thinness (%)	NA
HIV_final	HIV prevalence among women of reproductive age	NA
GDP_PPP_const	GDP per capital PPP 2011 constant (5 years average) (international dollar)	NA
ANC_4	Antenatal care 4 coverage (%)	NA
Ht_145	Prevalence of maternal stunting (%)	NA
Anemia_WRA	Prevalence of anemia among women of reproductive age	NA
Animia_preg	Prevalence of anemia among pregnant women	NA
MMRo	Observed MMR	NA
MeanPredicted_1	Predicted MMR	NA
CIMeanPredictedLower	Predicted MMR (Lower 95% CI)	NA
CIMeanPredictedUpper	Predicted MMR (Upper 95% CI)	NA
Nresidual	Model residual	NA
